# Supplementary material for: SIRT2i_Predictor: A Machine Learning-Based Tool to Facilitate the Discovery of Novel SIRT2 Inhibitors
Source: Pharmaceuticals (Basel). 2023 Jan 14;16(1):127. doi: 10.3390/ph16010127 (PMC9864763; doi:10.3390/ph16010127)
Supplement: Supplementary file 1 [file pharmaceuticals-16-00127-s001.zip]

Archive with 1 entries (1 files):
- pharmaceuticals-2127403-supplementary.pdf
